# Supplementary material for: Genetic diversity, functional properties and expression analysis of NnSBE genes involved in starch synthesis of lotus (Nelumbo nucifera Gaertn.)
Source: PeerJ. 2019 Sep 25;7:e7750. doi: 10.7717/peerj.7750 (PMC6765360; doi:10.7717/peerj.7750)
Supplement: Supplemental Information 1 [file peerj-07-7750-s001.csv]

Cluster	NO.	Name	c.282 G>/A	c.535 G>A	c.880 G>A	c.2308 G>A	c.2559 G>A
Seed lotus	1	Cunsan lian	A	G	G	A	G
	2	White xianglian	A	G	G	A	G
	3	Red xianglian	A	G	G	A	G
	4	Tu xuanlian	A	G	G	A	G
	5	Chuzhou bailian	A	G	G	A	G
	6	Red jianlian	R	G	R	R	R
	7	Baiye lian	A	G	G	A	G
	8	Ganlian 62	A	G	G	A	G
	9	Taikong lian 36	A	G	G	A	G
	10	Jiande red lian	A	G	G	A	G
	11	Jinfurong 2	A	G	G	A	G
	12	Xuanfurong 1	A	G	G	A	G
Rhizome lotus	1	Liancheng lian	A	A	G	A	G
	2	Piaohua lian	A	G	G	A	G
	3	Hongpaozi	G	R	R	R	G
	4	Wuzhi 2	R	R	R	R	R
	5	Elian 8	A	A	G	A	G
	6	Elian 6	A	A	G	A	G
	7	Elian 5	A	A	G	A	G
	8	Elian 4	R	R	R	R	R
	9	Zhenzhu ou	A	A	G	A	G
	10	Eza 4	A	R	R	A	G
	11	Tefen ou	R	R	R	R	R
	12	Donghe zaoou	A	A	G	A	G
Ornament lotus	1	Zhanhongtu	G	R	R	A	G
	2	Zhuoshangllian	R	R	R	R	R
	3	Hongri	A	R	R	R	G
	4	Xiaruoyoulang	A	R	R	A	G
	5	Xiannvsanhua	R	R	R	R	R
	6	Juanliu	R	R	R	R	R
	7	Tangzhaotisi lian	A	R	R	A	G
	8	Yindujiao	R	R	R	R	R
	9	Hongtai lian	A	R	R	A	G
	10	Qianban lian	R	R	R	R	R
Wild lotus	1	Baiyangdian	A	G	R	A	G
	2	Weishan lake	G	G	A	G	A
	3	Xuzhou	G	G	A	G	A
	4	Hongze lake	G	G	A	G	A
	5	Chao lake	G	G	A	G	A
	6	Diaocha lake	G	G	A	G	A
	7	Dongting lake	G	G	A	G	A
	8	Lian lake	R	G	R	R	R
	9	Puzhehei white lian	R	G	R	R	R
	10	Thai wild lotus 1	A	R	R	A	G
	11	Thai wild lotus 2	G	G	G	A	A
